# Supplementary material for: Improved graph convolutional network for emotion analysis in social media text
Source: MethodsX. 2025 Apr 25;14:103325. doi: 10.1016/j.mex.2025.103325 (PMC12148580; doi:10.1016/j.mex.2025.103325)
Supplement: Supplementary file 1 [file mmc1.txt]

Supplementary material and/or additional information [OPTIONAL]
25 1)Tweeter sentiment and Emotion analysis dataset: https://www.kaggle.com/datasets/subhajournal/tweet26 sentiment-and-emotion-analysis
27 2) Emotion Dataset:
28 https://www.kaggle.com/datasets/parulpandey/emotion-dataset
